# Supplementary material for: Antiproliferative Effect of Colonic Fermented Phenolic Compounds from Jaboticaba (Myrciaria trunciflora) Fruit Peel in a 3D Cell Model of Colorectal Cancer
Source: Molecules. 2021 Jul 24;26(15):4469. doi: 10.3390/molecules26154469 (PMC8347777; doi:10.3390/molecules26154469)
Supplement: Supplementary file 1 [file molecules-26-04469-s001.zip]

Archive with 1 entries (1 files):
- molecules-1279564-supplementary.pdf
